# Supplementary material for: Photodynamic Therapy with Protoporphyrin IX Precursors Using Artificial Daylight Improves Skin Antisepsis for Orthopedic Surgeries
Source: Microorganisms. 2025 Jan 18;13(1):204. doi: 10.3390/microorganisms13010204 (PMC11767567; doi:10.3390/microorganisms13010204)
Supplement: Supplementary file 1 [file microorganisms-13-00204-s001.zip]

Archive with 1 entries (1 files):
- microorganisms-3358434-supplementary.pdf
